# Supplementary material for: Assessment of bidirectional relationships between 98 genera of the human gut microbiota and amyotrophic lateral sclerosis: a 2-sample Mendelian randomization study
Source: BMC Neurol. 2022 Jan 3;22:8. doi: 10.1186/s12883-021-02522-z (PMC8721912; doi:10.1186/s12883-021-02522-z)
Supplement: Supplementary file 1 — Additional file 1: eTable 1. Correlation Matrixes for Single Nucleotide Polymorphisms Predicting (a)OTU10032 unclassifed Enterobacteriaceae Species-level OUT and (b)Unclassifed Acidaminococcaceae From SNiPA Pairwise LD. [file 12883_2021_2522_MOESM1_ESM.xlsx]

## Sheet: Sheet1
eTable 1.Correlation Matrixes for Single Nucleotide Polymorphisms Predicting (a)OTU10032 unclassifed
Enterobacteriaceae Species-level OUT and (b)Unclassifed Acidaminococcaceae From SNiPA Pairwise LD.
(a)OTU10032 unclassifed Enterobacteriaceae Species-level OUT
SNPs	rs2318350	rs3925158
rs2318350	1	0
rs3925158	0	1
(b)Unclassifed Acidaminococcaceae
SNPs	rs17661843	rs56006724	rs75036654	rs986417
rs17661843	1	0	0	0
rs56006724	0	1	0	0
rs75036654	0	0	1	0
rs986417	0	0	0	1
