# Supplementary material for: Assessment of bidirectional relationships between 98 genera of the human gut microbiota and amyotrophic lateral sclerosis: a 2-sample Mendelian randomization study
Source: BMC Neurol. 2022 Jan 3;22:8. doi: 10.1186/s12883-021-02522-z (PMC8721912; doi:10.1186/s12883-021-02522-z)
Supplement: Supplementary file 2 — Additional file 2: eTable 2. Associations between gut microbiota and amyotrophic lateral sclerosis in sensitivity analyses. [file 12883_2021_2522_MOESM2_ESM.xlsx]

## Sheet: Sheet1
eTable 2. Associations between gut microbiota and amyotrophic lateral sclerosis in sensitivity analyses.
Gut microbiota	Weighted mode		Weighted median		MR Egger		(intercept)
	OR(95%CI)	P-value	OR(95%CI)	P-value	OR(95%CI)	P-value	OR(95%CI)	P-value
OTU10032 unclassifed Enterobacteriaceae	1.04(1.00,1.07)	0.10498	1.03(1.00,1.06)	0.0319834	0.92(0.77,1.09)	0.413208	1.07(0.95,1.19)	0.342786
Lactobacillales order	1.03(0.94,1.13)	0.555557	1.01(0.96,1.08)	0.640723	1.00(0.83,1.20)	0.998965	1.00(0.95,1.05)	0.942964
Unclassifed Marinilabiliaceae	1.02(0.98,1.06)	0.359083	1.02(0.99,1.05)	0.20869	1.03(0.93,1.14)	0.669186	0.99(0.90,1.09)	0.874848
Unclassifed Acidaminococcaceae	1.02(0.99,1.05)	0.308475	1.02(1.00,1.04)	0.0287799	0.98(0.90,1.06)	0.69408	1.05(0.95,1.16)	0.412116
Marinilabiliaceae family	1.02(0.99,1.06)	0.345218	1.02(0.99,1.05)	0.219458	1.03(0.93,1.14)	0.669186	0.99(0.90,1.09)	0.874848
Bacilli class	1.06(0.94,1.19)	0.413206	1.00(0.93,1.06)	0.90677	0.87(0.67,1.12)	0.339571	1.04(0.97,1.11)	0.330584
