# Supplementary material for: Assessment of bidirectional relationships between 98 genera of the human gut microbiota and amyotrophic lateral sclerosis: a 2-sample Mendelian randomization study
Source: BMC Neurol. 2022 Jan 3;22:8. doi: 10.1186/s12883-021-02522-z (PMC8721912; doi:10.1186/s12883-021-02522-z)
Supplement: Supplementary file 3 — Additional file 3: eTable 3. Associations between gut microbiota and amyotrophic lateral sclerosis in in a leave-one-out approach. [file 12883_2021_2522_MOESM3_ESM.xlsx]

## Sheet: Sheet1
eTable 3.Associations between gut microbiota and amyotrophic lateral sclerosis in in a
leave-one-out approach.
Gut microbiota	Excluded SNP	ALS results
		OR(95%CI)	P-value
Bacilli class	rs10928827	0.99(0.92,1.07)	0.802843
Bacilli class	rs148330122	1.02(0.97,1.08)	0.448541
Bacilli class	rs2071199	0.98(0.92,1.05)	0.627327
Bacilli class	rs479105	1.01(0.94,1.08)	0.841063
Bacilli class	rs7083345	1.01(0.94,1.08)	0.842747
Bacilli class	rs7646786	0.98(0.92,1.05)	0.603193
Lactobacillales order	rs10928827	1.00(0.95,1.05)	0.96093
Lactobacillales order	rs1362404	1.02(0.97,1.07)	0.441953
Lactobacillales order	rs59042687	1.00(0.95,1.05)	0.963635
Lactobacillales order	rs62295801	0.99(0.94,1.05)	0.796534
Lactobacillales order	rs7083345	1.02(0.97,1.07)	0.557245
Lactobacillales order	rs7113056	1.01(0.96,1.07)	0.677921
Marinilabiliaceae family	rs11724031	1.02(0.99,1.05)	0.315664
Marinilabiliaceae family	rs11915634	1.02(0.99,1.05)	0.303879
Marinilabiliaceae family	rs9831278	1.02(0.99,1.05)	0.199565
Marinilabiliaceae family	rs9996716	1.02(0.99,1.05)	0.216804
OTU10032 unclassifed Enterobacteriaceae	rs12149695	1.01(0.96,1.05)	0.733396
OTU10032 unclassifed Enterobacteriaceae	rs13276516	1.01(0.96,1.05)	0.732121
OTU10032 unclassifed Enterobacteriaceae	rs17085775	1.03(1.00,1.06)	0.0196747
OTU10032 unclassifed Enterobacteriaceae	rs249733	1.00(0.96,1.05)	0.885355
OTU10032 unclassifed Enterobacteriaceae	rs938295	1.02(0.98,1.06)	0.391074
Unclassifed Acidaminococcaceae	rs17661843	1.03(1.01,1.05)	0.0131363
Unclassifed Acidaminococcaceae	rs56006724	1.02(1.00,1.04)	0.069372
Unclassifed Acidaminococcaceae	rs75036654	1.03(1.01,1.05)	0.00482931
Unclassifed Acidaminococcaceae	rs986417	1.02(1.00,1.04)	0.05389
Unclassifed Marinilabiliaceae	rs11724031	1.02(0.99,1.05)	0.315664
Unclassifed Marinilabiliaceae	rs11915634	1.02(0.99,1.05)	0.303879
Unclassifed Marinilabiliaceae	rs9831278	1.02(0.99,1.05)	0.199565
Unclassifed Marinilabiliaceae	rs9996716	1.02(0.99,1.05)	0.216804
