# Supplementary material for: Assessment of bidirectional relationships between 98 genera of the human gut microbiota and amyotrophic lateral sclerosis: a 2-sample Mendelian randomization study
Source: BMC Neurol. 2022 Jan 3;22:8. doi: 10.1186/s12883-021-02522-z (PMC8721912; doi:10.1186/s12883-021-02522-z)
Supplement: Supplementary file 4 — Additional file 4: eTable 4. Associations between gut microbiota and amyotrophic lateral sclerosis in sensitivity analyses. [file 12883_2021_2522_MOESM4_ESM.xlsx]

## Sheet: Sheet1
eTable 4. Associations between gut microbiota and amyotrophic lateral sclerosis in sensitivity analyses.
Gut microbiota	IVW method		Weighted mode		Weighted median		MR Egger		(intercept)
	OR(95%CI)	P-value	OR(95%CI)	P-value	OR(95%CI)	P-value	OR(95%CI)	P-value	OR(95%CI)	P-value
Gamma-Glu-Phe	1.96(1.50-2.55)	0.012	2.54(1.76, 3.67)	0.011	2.63(1.75, 3.94)	0.017	1.96(1.06, 3.30)	0.192	1.00 (0.99 ,1.00 )	0.880852
1-arachidonoyl-GPI	1.64(1.37-1.96)	0.005	1.80(1.35, 2.40)	0.039	1.23(0.95, 1.59)	0.427	1.42(1.02, 1.99)	0.304	1.00 (1.00 ,1.01 )	0.723186
3-methyl-2-oxobutyrate	2.78(1.98-3.90)	0.003	3.11(1.93, 5.02)	0.018	3.13(1.96, 5.03)	0.015	8.07(2.41, 27.10)	0.105	0.99 (0.97 ,1.00 )	0.41635
4-acetamidobutanoate	0.49(0.36, 0.66)	0.02	0.32(0.21, 0.48)	0.005	0.89(0.59, 1.33)	0.775	0.49(0.23, 1.05)	0.358	1.00 (0.99 ,1.01 )	0.909505
IVW: inverse variance- weighted method; OR: odds ratio; CI: confidence interval;
Gamma-Glu-Phe: gamma-glutamylphenylalanine;
1-arachidonoyl-GPI: 1-arachidonoylglycerophosphoinositol;
3-methyl-2-oxobutyrate: 3-methyl-2-oxobutyrate
