# Supplementary material for: Assessment of bidirectional relationships between 98 genera of the human gut microbiota and amyotrophic lateral sclerosis: a 2-sample Mendelian randomization study
Source: BMC Neurol. 2022 Jan 3;22:8. doi: 10.1186/s12883-021-02522-z (PMC8721912; doi:10.1186/s12883-021-02522-z)
Supplement: Supplementary file 5 — Additional file 5: eTable 5. Effect estimates for association of genetically predicted amyotrophic lateral sclerosis with gut microbiota using inverse variance weighting method. [file 12883_2021_2522_MOESM5_ESM.xlsx]

## Sheet: Sheet1
eTable 5. Effect estimates for association of genetically predicted amyotrophic lateral sclerosis
with gut microbiota using inverse variance weighting method.
Gut microbiota	No. of SNPs	Beta	SE	P-value
OTU4607_Sutterella	2	2.22536	0.957838	0.0201625
OTU3324_Bacteroides	2	1.56201	0.845074	0.0645493
OTU676_Bacteroides	2	1.18818	0.733963	0.105479
OTU15355_Dialister	2	0.950626	0.775984	0.220553
OTU2658_Bacteroides	2	0.71074	0.452145	0.115967
OTU12187_Parasutterella	2	0.620925	0.798587	0.436846
unclassified_Acidaminococcaceae	2	0.557966	0.712863	0.433797
Lactobacillales_ORDER	2	0.511074	0.217185	0.0186137
OTU7259_unclassified_Marinilabiliaceae	2	0.493217	0.924671	0.593759
OTU2503_Bacteroides	2	0.475866	0.386706	0.218486
Phascolarctobacterium	2	0.429692	0.682236	0.528806
Bacilli_CLASS	2	0.406876	0.215924	0.0595185
OTU4251_Alistipes	2	0.400543	0.597387	0.502545
OTU6927_Parasutterella	2	0.360496	0.508034	0.477958
Gammaproteobacteria_CLASS	2	0.35751	0.802791	0.656079
OTU10589_unclassified_Enterobacteriaceae	2	0.347089	0.697166	0.618585
OTU4459_Lachnospiracea_incertae_sedis	2	0.331559	0.274922	0.227813
OTU7516_Bacteroides	2	0.284508	0.397778	0.474459
Enterobacteriaceae_FAMILY	2	0.280367	0.818189	0.731848
Enterobacteriales_ORDER	2	0.280367	0.818189	0.731848
OTU9812_Bacteroides	2	0.251672	0.234111	0.282369
OTU5228_Bacteroides	2	0.242277	0.636437	0.703442
unclassified_Porphyromonadaceae	2	0.231237	0.350108	0.508951
OTU4219_unclassified_Ruminococcaceae	2	0.208501	0.503603	0.67886
Barnesiella	2	0.187447	0.377451	0.619463
Ruminococcus	2	0.183011	0.312595	0.55824
Porphyromonadaceae_FAMILY	2	0.167498	0.169147	0.322051
Acidaminococcaceae_FAMILY	2	0.157935	0.439861	0.719553
OTU14567_Bacteroides	2	0.140784	0.312801	0.652656
Proteobacteria_PHYLA	2	0.137374	0.328175	0.675509
unclassified_Enterobacteriaceae	2	0.126421	0.915358	0.890153
OTU13305_Faecalibacterium	2	0.119018	0.625436	0.849077
OTU7582_Alistipes	2	0.111076	0.554339	0.841187
Rikenellaceae_FAMILY	2	0.102882	0.22164	0.642516
unclassified_Clostridiales	2	0.0958715	0.207325	0.64378
unclassified_Ruminococcaceae	2	0.0883845	0.140607	0.529616
Blautia	2	0.072929	0.221843	0.742351
Parabacteroides	2	0.0556431	0.215023	0.795807
Faecalibacterium	2	0.0537347	0.196004	0.783968
OTU9738_Prevotella	2	0.0466327	0.843611	0.955917
unclassified_Erysipelotrichaceae	2	0.0448373	0.31222	0.88581
Dialister	2	0.0439944	0.436741	0.919762
Prevotella	2	0.0348873	0.505203	0.944945
unclassified_Lachnospiraceae	2	0.034523	0.132135	0.793884
OTU14062_Faecalibacterium	2	0.033654	0.286904	0.906622
OTU16494_Faecalibacterium	2	0.032639	0.279553	0.907055
OTU1766_Parabacteroides	2	0.0263317	0.297473	0.929465
OTU19036_Dialister	2	0.0218523	0.574802	0.969674
OTU10032_unclassified_Enterobacteriaceae	2	0.0101953	0.569483	0.985717
Lachnospiraceae_FAMILY	2	0.00455557	0.138425	0.973746
Negativicutes_CLASS	2	0.00442332	0.206351	0.982898
Selenomonadales_ORDER	2	0.00442332	0.206351	0.982898
Firmicutes_PHYLA	2	-0.00307292	0.0699952	0.964983
OTU2930_Bacteroides	2	-0.00539028	0.483064	0.991097
Clostridiales_ORDER	2	-0.00684119	0.0720528	0.924357
Clostridia_CLASS	2	-0.00762515	0.0723276	0.916038
Ruminococcaceae_FAMILY	2	-0.0104168	0.0987257	0.915969
Bacteroidales_ORDER	2	-0.0110932	0.0803579	0.890203
Bacteroidia_CLASS	2	-0.0110932	0.0803579	0.890203
Bacteroidetes_PHYLA	2	-0.0150078	0.0809205	0.852866
Deltaproteobacteria_CLASS	2	-0.0235798	0.345206	0.945542
Alistipes	2	-0.0276983	0.318216	0.930638
Desulfovibrionales_ORDER	2	-0.0332661	0.337067	0.921382
Desulfovibrionaceae_FAMILY	2	-0.0335164	0.337164	0.920815
OTU5370_Prevotella	2	-0.0396778	0.730909	0.956708
EscherichiaShigella	2	-0.0544742	0.54778	0.920785
OTU8314_Alistipes	2	-0.0611959	0.357537	0.864098
Bacteroidaceae_FAMILY	2	-0.0693667	0.130599	0.595319
OTU756_Parabacteroides	2	-0.0707291	0.465107	0.879131
OTU6294_unclassified_Ruminococcaceae	2	-0.0748958	0.814243	0.926712
Bacteroides	2	-0.0823363	0.132045	0.532924
OTU16802_Bacteroides	2	-0.0918147	0.319581	0.773885
Veillonellaceae_FAMILY	2	-0.102449	0.300303	0.73299
Prevotellaceae_FAMILY	2	-0.106272	0.38525	0.782663
OTU9211_Faecalibacterium	2	-0.109431	0.251013	0.662868
Actinobacteria_CLASS	2	-0.131995	0.200349	0.510008
Actinobacteria_PHYLA	2	-0.131995	0.200349	0.510008
OTU2958_Bacteroides	2	-0.152941	0.743257	0.83697
Erysipelotrichaceae_FAMILY	2	-0.159591	0.285877	0.576673
Erysipelotrichales_ORDER	2	-0.159591	0.285877	0.576673
Erysipelotrichia_CLASS	2	-0.159591	0.285877	0.576673
OTU12074_Dialister	2	-0.173758	0.584839	0.766387
Roseburia	2	-0.190374	0.193611	0.325468
OTU6162_Barnesiella	2	-0.20582	0.577543	0.721562
Oscillibacter	2	-0.21157	0.200491	0.291305
Betaproteobacteria_CLASS	2	-0.306942	0.30856	0.319856
Burkholderiales_ORDER	2	-0.30728	0.310575	0.322471
OTU8267_unclassified_Ruminococcaceae	2	-0.398608	0.569489	0.483964
Sutterellaceae_FAMILY	2	-0.405525	0.295671	0.170206
Parasutterella	2	-0.411353	0.590525	0.486061
OTU8041_Lachnospiracea_incertae_sedis	2	-0.481689	0.295137	0.102661
unclassified_Prevotellaceae	2	-0.494706	0.45073	0.272394
OTU7674_Faecalibacterium	2	-0.506583	0.428477	0.237092
Marinilabiliaceae_FAMILY	2	-0.561115	0.559159	0.315621
unclassified_Marinilabiliaceae	2	-0.561115	0.559159	0.315621
Sutterella	2	-0.698595	0.514681	0.174674
OTU4608_Phascolarctobacterium	2	-0.871496	0.801282	0.276759
OTU757_Bacteroides	2	-0.885638	0.74427	0.234069
